# Supplementary material for: Four new species in the Tremellafibulifera complex (Tremellales, Basidiomycota)
Source: MycoKeys. 2021 Aug 4;82:33–56. doi: 10.3897/mycokeys.82.63241 (PMC8357700; doi:10.3897/mycokeys.82.63241)
Supplement: XML Treatment for Tremella australe [file mycokeys.82.63241-treatment2.xml]

<!DOCTYPE tp:taxon-treatment
  PUBLIC "-//TaxonX//DTD Taxonomic Treatment Publishing DTD v0 20100105//EN" "tax-treatment-NSO.dtd">
<tp:taxon-treatment xmlns:tp="http://www.plazi.org/taxpub"><tp:treatment-meta><kwd-group><label>Taxon classification</label><kwd><named-content xmlns:xlink="http://www.w3.org/1999/xlink" content-type="kingdom">Fungi</named-content></kwd><kwd><named-content xmlns:xlink="http://www.w3.org/1999/xlink" content-type="order">Tremellales</named-content></kwd><kwd><named-content xmlns:xlink="http://www.w3.org/1999/xlink" content-type="family">Tremellaceae</named-content></kwd></kwd-group><mixed-citation publication-type="journal"><person-group><name><surname>Fan</surname><given-names>Long-Fei</given-names></name><name><surname>Alvarenga</surname><given-names>Renato Lúcio Mendes</given-names></name><name><surname>Gibertoni</surname><given-names>Tatiana Baptista</given-names></name><name><surname>Wu</surname><given-names>Fang</given-names></name><name><surname>Dai</surname><given-names>Yu-Cheng</given-names></name></person-group><article-title>Four new species in the <italic><tp:taxon-name><tp:taxon-name-part taxon-name-part-type="genus" reg="Tremella">Tremella</tp:taxon-name-part><tp:taxon-name-part taxon-name-part-type="species" reg="fibulifera">fibulifera</tp:taxon-name-part></tp:taxon-name></italic> complex (<tp:taxon-name><tp:taxon-name-part taxon-name-part-type="order">Tremellales</tp:taxon-name-part></tp:taxon-name>, <tp:taxon-name><tp:taxon-name-part taxon-name-part-type="phylum">Basidiomycota</tp:taxon-name-part></tp:taxon-name>)</article-title><source>MycoKeys</source><day>04</day><month>8</month><year>2021</year><volume>82</volume><fpage>33</fpage><lpage>56</lpage><pub-id pub-id-type="doi">10.3897/mycokeys.82.63241</pub-id></mixed-citation></tp:treatment-meta><tp:nomenclature><tp:taxon-name>
              <object-id xmlns:xlink="http://www.w3.org/1999/xlink" content-type="arpha" xlink:type="simple">E330B6AE-51B3-590D-87BE-B946D880128D</object-id>
              <tp:taxon-name-part taxon-name-part-type="genus" reg="Tremella">Tremella</tp:taxon-name-part>
              <tp:taxon-name-part taxon-name-part-type="species" reg="australe">australe</tp:taxon-name-part>
              <object-id xmlns:xlink="http://www.w3.org/1999/xlink" content-type="mycobank" xlink:type="simple">839825</object-id>
            </tp:taxon-name><tp:taxon-authority>F. Wu, L.F. Fan &amp; Y.C. Dai</tp:taxon-authority><tp:taxon-status xmlns:xlink="http://www.w3.org/1999/xlink" xlink:type="simple">sp. nov.</tp:taxon-status><xref ref-type="fig" rid="F3">Figs 3B</xref><xref ref-type="fig" rid="F5">, 5</xref></tp:nomenclature><tp:treatment-sec sec-type="Holotype" id="SECID0EQICI"><title>Holotype.</title><p>China Yunnan, Ruili, on fallen angiosperm branch, 23 April 2018, F. Wu 154 (BJFC028064).</p></tp:treatment-sec><tp:treatment-sec sec-type="etymology" id="SECID0EVICI"><title>Etymology.</title><p>Refers to the distribution of this species in South Asia.</p></tp:treatment-sec><tp:treatment-sec sec-type="Basidioma" id="SECID0E1ICI"><title>Basidioma.</title><p>Sessile, when fresh soft gelatinous, creamy-white to beige, translucent, cerebriform, with thick and undulate lobes, up to 4.0 cm long, 2.0 cm broad and 2.0 cm high from base, distinctly shrinking into a film and becoming pale yellow when dry, broadly attached to substratum.</p></tp:treatment-sec><tp:treatment-sec sec-type="Internal features" id="SECID0E6ICI"><title>Internal features.</title><p>Hyphae hyaline, smooth, thin- to slightly thick-walled, 1.5–6.0 µm in diameter, branched, interwoven, with abundant clamp connections, clamp complexes and anastomoses, slightly thick-walled hyphae usually present near to base of basidioma and sometimes swollen up to 8.5 μm; hyphidia hyaline, smooth, thin-walled, usually derived from the same hyphae with basidia; swollen cells, vesicles and haustoria absent; mature basidia thin-walled, globose to subglobose, with a basal clamp connection, 14.0–19.0 × 13.0–17.0(–18.0) μm, L = 16.3 µm, W = 15.8 µm, Q = 1.03 (n = 30/1), sometimes their width greater than length, usually longitudinally septate, 2–4-celled, with obvious oil drops; sterigmata up to 20 μm long, 1.0–2.5 in diameter, slightly protuberant at apex; probasidia thin-walled, globose to subglobose, mostly proliferating directly from basidial clamps; basidiospores hyaline, thin-walled, broadly ellipsoid to ellipsoid, apiculate, with oil drops, 8.0–10.0 × 6.0–8.0 μm, L = 8.6 µm, W = 7.3 µm, Q = 1.18–1.28 (n = 60/2), germinating by germ tubes or secondary spores; conidia absent.</p><fig id="F5" position="float" orientation="portrait"><object-id xmlns:xlink="http://www.w3.org/1999/xlink" content-type="doi" xlink:type="simple">10.3897/mycokeys.82.63241.figure5</object-id><object-id xmlns:xlink="http://www.w3.org/1999/xlink" content-type="arpha" xlink:type="simple">E65D0B09-7247-5AFA-8339-643FD3240F88</object-id><label>Figure 5.</label><caption><p>Microscopic structures of <italic><tp:taxon-name><tp:taxon-name-part taxon-name-part-type="genus" reg="Tremella">Tremella</tp:taxon-name-part><tp:taxon-name-part taxon-name-part-type="species" reg="australe">australe</tp:taxon-name-part></tp:taxon-name></italic> (Wu 154) <bold>A</bold> basidiospores <bold>B</bold> germination tubes of basidiospores and secondary spores <bold>C–F</bold> basidia at different stages <bold>G</bold> hyphae with clamp connections and clamp complexes <bold>H</bold> hyphidia <bold>I</bold> a section of hymenium. Scale bars: 10 μm (<bold>A–I</bold>).</p></caption><graphic xmlns:xlink="http://www.w3.org/1999/xlink" xlink:href="mycokeys-82-033-g005.jpg" position="float" orientation="portrait" xlink:type="simple" id="oo_574251.jpg"><uri content-type="original_file" xlink:type="simple">https://binary.pensoft.net/fig/574251</uri></graphic></fig></tp:treatment-sec><tp:treatment-sec sec-type="Additional specimen examined" id="SECID0EKKCI"><title>Additional specimen examined.</title><p>(<bold><italic>paratype</italic></bold>) China Taiwan, Yilan, Linmei Road, on fallen angiosperm branch, 20 June 2009, Y.C. Dai 11539 (BJFC007408).</p></tp:treatment-sec><tp:treatment-sec sec-type="notes" id="SECID0ETKCI"><title>Notes.</title><p><italic><tp:taxon-name><tp:taxon-name-part taxon-name-part-type="genus" reg="Tremella">Tremella</tp:taxon-name-part><tp:taxon-name-part taxon-name-part-type="species" reg="australe">australe</tp:taxon-name-part></tp:taxon-name></italic> formed an independent lineage with high support in our phylogenies (Figs <xref ref-type="fig" rid="F1">1</xref>, <xref ref-type="fig" rid="F2">2</xref>). The species is easily confused with <italic><tp:taxon-name><tp:taxon-name-part taxon-name-part-type="genus" reg="Tremella">T.</tp:taxon-name-part><tp:taxon-name-part taxon-name-part-type="species" reg="guangxiensis">guangxiensis</tp:taxon-name-part></tp:taxon-name></italic> by sharing whitish, translucent cerebriform basidioma and similar basidia and basidiospores, but <italic><tp:taxon-name><tp:taxon-name-part taxon-name-part-type="genus" reg="Tremella">T.</tp:taxon-name-part><tp:taxon-name-part taxon-name-part-type="species" reg="guangxiensis">guangxiensis</tp:taxon-name-part></tp:taxon-name></italic> has branched hyphidia and umbelliform conidiophores. Besides, <italic><tp:taxon-name><tp:taxon-name-part taxon-name-part-type="genus" reg="Tremella">T.</tp:taxon-name-part><tp:taxon-name-part taxon-name-part-type="species" reg="australe">australe</tp:taxon-name-part></tp:taxon-name></italic> are different from <italic><tp:taxon-name><tp:taxon-name-part taxon-name-part-type="genus" reg="Tremella">T.</tp:taxon-name-part><tp:taxon-name-part taxon-name-part-type="species" reg="subfibulifera">subfibulifera</tp:taxon-name-part></tp:taxon-name></italic>, <italic><tp:taxon-name><tp:taxon-name-part taxon-name-part-type="genus" reg="Tremella">T.</tp:taxon-name-part><tp:taxon-name-part taxon-name-part-type="species" reg="guangxiensis">guangxiensis</tp:taxon-name-part></tp:taxon-name></italic> and <italic><tp:taxon-name><tp:taxon-name-part taxon-name-part-type="genus" reg="Tremella">T.</tp:taxon-name-part></tp:taxon-name></italic> “<italic><tp:taxon-name><tp:taxon-name-part taxon-name-part-type="genus" reg="Tremella"/><tp:taxon-name-part taxon-name-part-type="species" reg="neofibulifera">neofibulifera</tp:taxon-name-part></tp:taxon-name></italic>” by 7.82%, 5.94% and 6.82% sequence differences in the <abbrev xmlns:xlink="http://www.w3.org/1999/xlink" xlink:title="internal transcribed spacer" id="ABBRID0EUNCI" xlink:type="simple">ITS</abbrev> sequences and 2.13%, 3.43% and 1.25% in the partial <abbrev xmlns:xlink="http://www.w3.org/1999/xlink" xlink:title="partial nuclear large subunit rDNA" id="ABBRID0EYNCI" xlink:type="simple">nLSU</abbrev> sequences respectively.</p></tp:treatment-sec><tp:treatment-sec><!--Section generated to contain objects referenced in tp:taxon-treatment.--><fig id="F3" position="float" orientation="portrait"><object-id xmlns:xlink="http://www.w3.org/1999/xlink" content-type="doi" xlink:type="simple">10.3897/mycokeys.82.63241.figure3</object-id><object-id xmlns:xlink="http://www.w3.org/1999/xlink" content-type="arpha" xlink:type="simple">E0A1FEB9-2EF3-5796-BCB1-757C2D7BC6F4</object-id><label>Figure 3.</label><caption><p>Basidioma <bold>A</bold><italic><tp:taxon-name><tp:taxon-name-part taxon-name-part-type="genus" reg="Tremella">Tremella</tp:taxon-name-part><tp:taxon-name-part taxon-name-part-type="species" reg="fibulifera">fibulifera</tp:taxon-name-part></tp:taxon-name></italic> (Alvarenga 471) <bold>B</bold><italic><tp:taxon-name><tp:taxon-name-part taxon-name-part-type="genus" reg="Tremella">T.</tp:taxon-name-part><tp:taxon-name-part taxon-name-part-type="species" reg="australe">australe</tp:taxon-name-part></tp:taxon-name></italic> (Wu 154) <bold>C</bold><italic><tp:taxon-name><tp:taxon-name-part taxon-name-part-type="genus" reg="Tremella">T.</tp:taxon-name-part><tp:taxon-name-part taxon-name-part-type="species" reg="guangxiensis">guangxiensis</tp:taxon-name-part></tp:taxon-name></italic> (Wu 3) <bold>D</bold><italic><tp:taxon-name><tp:taxon-name-part taxon-name-part-type="genus" reg="Tremella">T.</tp:taxon-name-part><tp:taxon-name-part taxon-name-part-type="species" reg="latispora">latispora</tp:taxon-name-part></tp:taxon-name></italic> (Dai 17568) <bold>E</bold><italic><tp:taxon-name><tp:taxon-name-part taxon-name-part-type="genus" reg="Tremella">T.</tp:taxon-name-part></tp:taxon-name></italic> “<italic><tp:taxon-name><tp:taxon-name-part taxon-name-part-type="genus" reg="Tremella"/><tp:taxon-name-part taxon-name-part-type="species" reg="neofibulifera">neofibulifera</tp:taxon-name-part></tp:taxon-name></italic>” (Wu 244) <bold>F</bold><italic><tp:taxon-name><tp:taxon-name-part taxon-name-part-type="genus" reg="Tremella">T.</tp:taxon-name-part><tp:taxon-name-part taxon-name-part-type="species" reg="subfibulifera">subfibulifera</tp:taxon-name-part></tp:taxon-name></italic> (Alvarenga 334). Scale bars: 1 cm (<bold>A–F</bold>).</p></caption><graphic xmlns:xlink="http://www.w3.org/1999/xlink" xlink:href="mycokeys-82-033-g003.jpg" position="float" orientation="portrait" xlink:type="simple" id="oo_574249.jpg"><uri content-type="original_file" xlink:type="simple">https://binary.pensoft.net/fig/574249</uri></graphic></fig><fig id="F1" position="float" orientation="portrait"><object-id xmlns:xlink="http://www.w3.org/1999/xlink" content-type="doi" xlink:type="simple">10.3897/mycokeys.82.63241.figure1</object-id><object-id xmlns:xlink="http://www.w3.org/1999/xlink" content-type="arpha" xlink:type="simple">56EF2716-1257-5CC8-A0A6-2DFE49EF4B5F</object-id><label>Figure 1.</label><caption><p>The Maximum likelihood tree showing phylogenetic relationship of species in <italic><tp:taxon-name><tp:taxon-name-part taxon-name-part-type="genus" reg="Tremella">Tremella</tp:taxon-name-part></tp:taxon-name></italic> s.s. based on the <abbrev xmlns:xlink="http://www.w3.org/1999/xlink" xlink:title="internal transcribed spacer" id="ABBRID0EFJBI" xlink:type="simple">ITS</abbrev> + partial <abbrev xmlns:xlink="http://www.w3.org/1999/xlink" xlink:title="partial nuclear large subunit rDNA" id="ABBRID0EJJBI" xlink:type="simple">nLSU</abbrev> dataset. Bootstrap support values for <abbrev xmlns:xlink="http://www.w3.org/1999/xlink" xlink:title="Maximum parsimony" id="ABBRID0ENJBI" xlink:type="simple">MP</abbrev> and <abbrev xmlns:xlink="http://www.w3.org/1999/xlink" xlink:title="Maximum likelihood" id="ABBRID0ERJBI" xlink:type="simple">ML</abbrev> greater than 50% and BI greater than 0.95 are given at each node respectively. The samples used in this study are in bold.</p></caption><graphic xmlns:xlink="http://www.w3.org/1999/xlink" xlink:href="mycokeys-82-033-g001.jpg" position="float" orientation="portrait" xlink:type="simple" id="oo_574247.jpg"><uri content-type="original_file" xlink:type="simple">https://binary.pensoft.net/fig/574247</uri></graphic></fig><fig id="F2" position="float" orientation="portrait"><object-id xmlns:xlink="http://www.w3.org/1999/xlink" content-type="doi" xlink:type="simple">10.3897/mycokeys.82.63241.figure2</object-id><object-id xmlns:xlink="http://www.w3.org/1999/xlink" content-type="arpha" xlink:type="simple">FAB98D23-54E8-52B6-A6C5-1FD981449F5A</object-id><label>Figure 2.</label><caption><p>The Maximum likelihood tree showing phylogenetic relationship of species in <italic><tp:taxon-name><tp:taxon-name-part taxon-name-part-type="genus" reg="Tremella">Tremella</tp:taxon-name-part></tp:taxon-name></italic> s.s. based on the combined <abbrev xmlns:xlink="http://www.w3.org/1999/xlink" xlink:title="internal transcribed spacer" id="ABBRID0EJKBI" xlink:type="simple">ITS</abbrev> + partial <abbrev xmlns:xlink="http://www.w3.org/1999/xlink" xlink:title="partial nuclear large subunit rDNA" id="ABBRID0ENKBI" xlink:type="simple">nLSU</abbrev> + <abbrev xmlns:xlink="http://www.w3.org/1999/xlink" xlink:title="small subunit mitochondrial rRNA" id="ABBRID0ERKBI" xlink:type="simple">mtSSU</abbrev> + <abbrev xmlns:xlink="http://www.w3.org/1999/xlink" xlink:title="translation elongation factor 1-α" id="ABBRID0EVKBI" xlink:type="simple">TEF1</abbrev> + RPB1 + RPB2 dataset. Bootstrap support values for <abbrev xmlns:xlink="http://www.w3.org/1999/xlink" xlink:title="Maximum parsimony" id="ABBRID0EZKBI" xlink:type="simple">MP</abbrev> and <abbrev xmlns:xlink="http://www.w3.org/1999/xlink" xlink:title="Maximum likelihood" id="ABBRID0E4KBI" xlink:type="simple">ML</abbrev> greater than 50% and BI greater than 0.95 are given at each node respectively. The samples used in this study are in bold.</p></caption><graphic xmlns:xlink="http://www.w3.org/1999/xlink" xlink:href="mycokeys-82-033-g002.jpg" position="float" orientation="portrait" xlink:type="simple" id="oo_574248.jpg"><uri content-type="original_file" xlink:type="simple">https://binary.pensoft.net/fig/574248</uri></graphic></fig></tp:treatment-sec></tp:taxon-treatment>
