# Supplementary material for: Four new species in the Tremellafibulifera complex (Tremellales, Basidiomycota)
Source: MycoKeys. 2021 Aug 4;82:33–56. doi: 10.3897/mycokeys.82.63241 (PMC8357700; doi:10.3897/mycokeys.82.63241)
Supplement: XML Treatment for Tremella latispora [file mycokeys.82.63241-treatment4.xml]

<!DOCTYPE tp:taxon-treatment
  PUBLIC "-//TaxonX//DTD Taxonomic Treatment Publishing DTD v0 20100105//EN" "tax-treatment-NSO.dtd">
<tp:taxon-treatment xmlns:tp="http://www.plazi.org/taxpub"><tp:treatment-meta><kwd-group><label>Taxon classification</label><kwd><named-content xmlns:xlink="http://www.w3.org/1999/xlink" content-type="kingdom">Fungi</named-content></kwd><kwd><named-content xmlns:xlink="http://www.w3.org/1999/xlink" content-type="order">Tremellales</named-content></kwd><kwd><named-content xmlns:xlink="http://www.w3.org/1999/xlink" content-type="family">Tremellaceae</named-content></kwd></kwd-group><mixed-citation publication-type="journal"><person-group><name><surname>Fan</surname><given-names>Long-Fei</given-names></name><name><surname>Alvarenga</surname><given-names>Renato Lúcio Mendes</given-names></name><name><surname>Gibertoni</surname><given-names>Tatiana Baptista</given-names></name><name><surname>Wu</surname><given-names>Fang</given-names></name><name><surname>Dai</surname><given-names>Yu-Cheng</given-names></name></person-group><article-title>Four new species in the <italic><tp:taxon-name><tp:taxon-name-part taxon-name-part-type="genus" reg="Tremella">Tremella</tp:taxon-name-part><tp:taxon-name-part taxon-name-part-type="species" reg="fibulifera">fibulifera</tp:taxon-name-part></tp:taxon-name></italic> complex (<tp:taxon-name><tp:taxon-name-part taxon-name-part-type="order">Tremellales</tp:taxon-name-part></tp:taxon-name>, <tp:taxon-name><tp:taxon-name-part taxon-name-part-type="phylum">Basidiomycota</tp:taxon-name-part></tp:taxon-name>)</article-title><source>MycoKeys</source><day>04</day><month>8</month><year>2021</year><volume>82</volume><fpage>33</fpage><lpage>56</lpage><pub-id pub-id-type="doi">10.3897/mycokeys.82.63241</pub-id></mixed-citation></tp:treatment-meta><tp:nomenclature><tp:taxon-name>
              <object-id xmlns:xlink="http://www.w3.org/1999/xlink" content-type="arpha" xlink:type="simple">AD8B8676-A659-5FB1-946D-E77E706D13AC</object-id>
              <tp:taxon-name-part taxon-name-part-type="genus" reg="Tremella">Tremella</tp:taxon-name-part>
              <tp:taxon-name-part taxon-name-part-type="species" reg="latispora">latispora</tp:taxon-name-part>
              <object-id xmlns:xlink="http://www.w3.org/1999/xlink" content-type="mycobank" xlink:type="simple">839828</object-id>
            </tp:taxon-name><tp:taxon-authority>F. Wu, L.F. Fan &amp; Y. C. Dai</tp:taxon-authority><tp:taxon-status xmlns:xlink="http://www.w3.org/1999/xlink" xlink:type="simple">sp. nov.</tp:taxon-status><xref ref-type="fig" rid="F3">Figs 3E</xref><xref ref-type="fig" rid="F7">, 7</xref></tp:nomenclature><tp:treatment-sec sec-type="Holotype" id="SECID0EIWCI"><title>Holotype.</title><p>China. Yunnan, Xinping, Shimenxia Park, on stump of <italic><tp:taxon-name><tp:taxon-name-part taxon-name-part-type="genus" reg="Lithocarpus">Lithocarpus</tp:taxon-name-part></tp:taxon-name></italic>, 16 June 2017, Y.C. Dai 17574 (BJFC025106).</p></tp:treatment-sec><tp:treatment-sec sec-type="etymology" id="SECID0EVWCI"><title>Etymology.</title><p>Refers to the species having wide basidiospores.</p></tp:treatment-sec><tp:treatment-sec sec-type="Basidioma" id="SECID0E1WCI"><title>Basidioma.</title><p>Sessile, when fresh soft gelatinous, creamy-white to lvory, translucent, pustulate to irregularly cerebriform, with thick and undulate lobes, up to 4.0 cm long, 2.0 cm broad and 1.0 cm high from base, distinctly shrinking into a film and becoming whitish to pale yellow when dry, broadly attached to substratum.</p></tp:treatment-sec><tp:treatment-sec sec-type="Internal features" id="SECID0E6WCI"><title>Internal features.</title><p>Hyphae hyaline, smooth, thin- to thick-walled, 1.5–6.0 µm in diameter, branched, interwoven, with abundant clamp connections, clamp complexes and anastomoses, thick-walled hyphae usually present near to base of basidioma and sometimes swollen up to 7.5 μm; hyphidia hyaline, smooth, thin-walled, usually derived from the same hyphae with basidia; swollen cells, vesicles and haustoria absent; mature basidia thin-walled, globose to subglobose, with a basal clamp connection, 17.2–24.0(–27.0) × 17.0–23.0(–24.3) μm, L = 19.5 µm, W = 20.8 µm, Q = 0.94 (n = 30/1), commonly their width greater than length, usually longitudinally septate, occasionally obliquely septate, 2–4-celled, with obvious oil drops; sterigmata up to 60 μm long, 1.5–2.0 in diameter, slightly protuberant at apex; probasidia thin-walled, ellipsoid to subglobose, proliferating from terminal hyphae; basidiospores hyaline, thin-walled, globose to subglobose, apiculate, with oil drops, (9.0–)10.1–11.8(–12.0) × (9.6–)9.9–11.4(–11.7) μm, L = 11.0 µm, W = 10.7 µm, Q = 1.03 (n = 30/1), germination by germ tubes or secondary spores; conidia massively present, originating from umbelliform conidiophores, hyaline, thin-walled, ovoid to oblong or globose to subglobose, 2.8–3.6 × 1.8–3.0 μm.</p><fig id="F7" position="float" orientation="portrait"><object-id xmlns:xlink="http://www.w3.org/1999/xlink" content-type="doi" xlink:type="simple">10.3897/mycokeys.82.63241.figure7</object-id><object-id xmlns:xlink="http://www.w3.org/1999/xlink" content-type="arpha" xlink:type="simple">6A9EF935-4AE6-598B-82D1-E0DBDCD9386F</object-id><label>Figure 7.</label><caption><p>Microscopic structures of <italic><tp:taxon-name><tp:taxon-name-part taxon-name-part-type="genus" reg="Tremella">Tremella</tp:taxon-name-part><tp:taxon-name-part taxon-name-part-type="species" reg="latispora">latispora</tp:taxon-name-part></tp:taxon-name></italic> (Dai 17568) <bold>A</bold> basidiospores <bold>B</bold> germination tubes of basidiospores and secondary spores <bold>C</bold> conidia and conidiophores <bold>D, E</bold> basidia <bold>F, G</bold> probasidia <bold>H, I</bold> hyphae with clamp connections and clamp complexes. Scale bars: 10 μm (<bold>A–I</bold>).</p></caption><graphic xmlns:xlink="http://www.w3.org/1999/xlink" xlink:href="mycokeys-82-033-g007.jpg" position="float" orientation="portrait" xlink:type="simple" id="oo_574253.jpg"><uri content-type="original_file" xlink:type="simple">https://binary.pensoft.net/fig/574253</uri></graphic></fig></tp:treatment-sec><tp:treatment-sec sec-type="Additional specimen examined" id="SECID0EKYCI"><title>Additional specimen examined.</title><p>(<bold><italic>paratype</italic></bold>) China Yunnan, Xinping, Shimenxia Park, on stump of <italic><tp:taxon-name><tp:taxon-name-part taxon-name-part-type="genus" reg="Lithocarpus">Lithocarpus</tp:taxon-name-part></tp:taxon-name></italic>, 16 June 2017, Y.C. Dai 17568 (BJFC025100).</p></tp:treatment-sec><tp:treatment-sec sec-type="notes" id="SECID0E1YCI"><title>Notes.</title><p>Phylogenetically, <italic><tp:taxon-name><tp:taxon-name-part taxon-name-part-type="genus" reg="Tremella">Tremella</tp:taxon-name-part><tp:taxon-name-part taxon-name-part-type="species" reg="latispora">latispora</tp:taxon-name-part></tp:taxon-name></italic> formed a distinct lineage closely related to <italic><tp:taxon-name><tp:taxon-name-part taxon-name-part-type="genus" reg="Tremella">T.</tp:taxon-name-part><tp:taxon-name-part taxon-name-part-type="species" reg="cheejenii">cheejenii</tp:taxon-name-part></tp:taxon-name></italic> (Figs <xref ref-type="fig" rid="F1">1</xref>, <xref ref-type="fig" rid="F2">2</xref>). Morphologically, the species has significantly larger basidia and basidiospores than <italic><tp:taxon-name><tp:taxon-name-part taxon-name-part-type="genus" reg="Tremella">T.</tp:taxon-name-part><tp:taxon-name-part taxon-name-part-type="species" reg="cheejenii">cheejenii</tp:taxon-name-part></tp:taxon-name></italic> or other similar species (Table <xref ref-type="table" rid="T3">3</xref>), and it has globose to subglobose basidiospores rather than more or less ellipsoid basidiospores in other species. And <italic><tp:taxon-name><tp:taxon-name-part taxon-name-part-type="genus" reg="Tremella">T.</tp:taxon-name-part><tp:taxon-name-part taxon-name-part-type="species" reg="latispora">latispora</tp:taxon-name-part></tp:taxon-name></italic> are different from <italic><tp:taxon-name><tp:taxon-name-part taxon-name-part-type="genus" reg="Tremella">T.</tp:taxon-name-part><tp:taxon-name-part taxon-name-part-type="species" reg="cheejenii">cheejenii</tp:taxon-name-part></tp:taxon-name></italic> and <italic><tp:taxon-name><tp:taxon-name-part taxon-name-part-type="genus" reg="Tremella">T.</tp:taxon-name-part><tp:taxon-name-part taxon-name-part-type="species" reg="fibulifera">fibulifera</tp:taxon-name-part></tp:taxon-name></italic> s.s. by 4.63% and 5.09% sequence differences in the <abbrev xmlns:xlink="http://www.w3.org/1999/xlink" xlink:title="internal transcribed spacer" id="ABBRID0EO2CI" xlink:type="simple">ITS</abbrev> sequences and 3.39% and 2.95% in the partial <abbrev xmlns:xlink="http://www.w3.org/1999/xlink" xlink:title="partial nuclear large subunit rDNA" id="ABBRID0ES2CI" xlink:type="simple">nLSU</abbrev> sequences respectively.</p></tp:treatment-sec><tp:treatment-sec><!--Section generated to contain objects referenced in tp:taxon-treatment.--><fig id="F3" position="float" orientation="portrait"><object-id xmlns:xlink="http://www.w3.org/1999/xlink" content-type="doi" xlink:type="simple">10.3897/mycokeys.82.63241.figure3</object-id><object-id xmlns:xlink="http://www.w3.org/1999/xlink" content-type="arpha" xlink:type="simple">E0A1FEB9-2EF3-5796-BCB1-757C2D7BC6F4</object-id><label>Figure 3.</label><caption><p>Basidioma <bold>A</bold><italic><tp:taxon-name><tp:taxon-name-part taxon-name-part-type="genus" reg="Tremella">Tremella</tp:taxon-name-part><tp:taxon-name-part taxon-name-part-type="species" reg="fibulifera">fibulifera</tp:taxon-name-part></tp:taxon-name></italic> (Alvarenga 471) <bold>B</bold><italic><tp:taxon-name><tp:taxon-name-part taxon-name-part-type="genus" reg="Tremella">T.</tp:taxon-name-part><tp:taxon-name-part taxon-name-part-type="species" reg="australe">australe</tp:taxon-name-part></tp:taxon-name></italic> (Wu 154) <bold>C</bold><italic><tp:taxon-name><tp:taxon-name-part taxon-name-part-type="genus" reg="Tremella">T.</tp:taxon-name-part><tp:taxon-name-part taxon-name-part-type="species" reg="guangxiensis">guangxiensis</tp:taxon-name-part></tp:taxon-name></italic> (Wu 3) <bold>D</bold><italic><tp:taxon-name><tp:taxon-name-part taxon-name-part-type="genus" reg="Tremella">T.</tp:taxon-name-part><tp:taxon-name-part taxon-name-part-type="species" reg="latispora">latispora</tp:taxon-name-part></tp:taxon-name></italic> (Dai 17568) <bold>E</bold><italic><tp:taxon-name><tp:taxon-name-part taxon-name-part-type="genus" reg="Tremella">T.</tp:taxon-name-part></tp:taxon-name></italic> “<italic><tp:taxon-name><tp:taxon-name-part taxon-name-part-type="genus" reg="Tremella"/><tp:taxon-name-part taxon-name-part-type="species" reg="neofibulifera">neofibulifera</tp:taxon-name-part></tp:taxon-name></italic>” (Wu 244) <bold>F</bold><italic><tp:taxon-name><tp:taxon-name-part taxon-name-part-type="genus" reg="Tremella">T.</tp:taxon-name-part><tp:taxon-name-part taxon-name-part-type="species" reg="subfibulifera">subfibulifera</tp:taxon-name-part></tp:taxon-name></italic> (Alvarenga 334). Scale bars: 1 cm (<bold>A–F</bold>).</p></caption><graphic xmlns:xlink="http://www.w3.org/1999/xlink" xlink:href="mycokeys-82-033-g003.jpg" position="float" orientation="portrait" xlink:type="simple" id="oo_574249.jpg"><uri content-type="original_file" xlink:type="simple">https://binary.pensoft.net/fig/574249</uri></graphic></fig><fig id="F1" position="float" orientation="portrait"><object-id xmlns:xlink="http://www.w3.org/1999/xlink" content-type="doi" xlink:type="simple">10.3897/mycokeys.82.63241.figure1</object-id><object-id xmlns:xlink="http://www.w3.org/1999/xlink" content-type="arpha" xlink:type="simple">56EF2716-1257-5CC8-A0A6-2DFE49EF4B5F</object-id><label>Figure 1.</label><caption><p>The Maximum likelihood tree showing phylogenetic relationship of species in <italic><tp:taxon-name><tp:taxon-name-part taxon-name-part-type="genus" reg="Tremella">Tremella</tp:taxon-name-part></tp:taxon-name></italic> s.s. based on the <abbrev xmlns:xlink="http://www.w3.org/1999/xlink" xlink:title="internal transcribed spacer" id="ABBRID0EFJBI" xlink:type="simple">ITS</abbrev> + partial <abbrev xmlns:xlink="http://www.w3.org/1999/xlink" xlink:title="partial nuclear large subunit rDNA" id="ABBRID0EJJBI" xlink:type="simple">nLSU</abbrev> dataset. Bootstrap support values for <abbrev xmlns:xlink="http://www.w3.org/1999/xlink" xlink:title="Maximum parsimony" id="ABBRID0ENJBI" xlink:type="simple">MP</abbrev> and <abbrev xmlns:xlink="http://www.w3.org/1999/xlink" xlink:title="Maximum likelihood" id="ABBRID0ERJBI" xlink:type="simple">ML</abbrev> greater than 50% and BI greater than 0.95 are given at each node respectively. The samples used in this study are in bold.</p></caption><graphic xmlns:xlink="http://www.w3.org/1999/xlink" xlink:href="mycokeys-82-033-g001.jpg" position="float" orientation="portrait" xlink:type="simple" id="oo_574247.jpg"><uri content-type="original_file" xlink:type="simple">https://binary.pensoft.net/fig/574247</uri></graphic></fig><fig id="F2" position="float" orientation="portrait"><object-id xmlns:xlink="http://www.w3.org/1999/xlink" content-type="doi" xlink:type="simple">10.3897/mycokeys.82.63241.figure2</object-id><object-id xmlns:xlink="http://www.w3.org/1999/xlink" content-type="arpha" xlink:type="simple">FAB98D23-54E8-52B6-A6C5-1FD981449F5A</object-id><label>Figure 2.</label><caption><p>The Maximum likelihood tree showing phylogenetic relationship of species in <italic><tp:taxon-name><tp:taxon-name-part taxon-name-part-type="genus" reg="Tremella">Tremella</tp:taxon-name-part></tp:taxon-name></italic> s.s. based on the combined <abbrev xmlns:xlink="http://www.w3.org/1999/xlink" xlink:title="internal transcribed spacer" id="ABBRID0EJKBI" xlink:type="simple">ITS</abbrev> + partial <abbrev xmlns:xlink="http://www.w3.org/1999/xlink" xlink:title="partial nuclear large subunit rDNA" id="ABBRID0ENKBI" xlink:type="simple">nLSU</abbrev> + <abbrev xmlns:xlink="http://www.w3.org/1999/xlink" xlink:title="small subunit mitochondrial rRNA" id="ABBRID0ERKBI" xlink:type="simple">mtSSU</abbrev> + <abbrev xmlns:xlink="http://www.w3.org/1999/xlink" xlink:title="translation elongation factor 1-α" id="ABBRID0EVKBI" xlink:type="simple">TEF1</abbrev> + RPB1 + RPB2 dataset. Bootstrap support values for <abbrev xmlns:xlink="http://www.w3.org/1999/xlink" xlink:title="Maximum parsimony" id="ABBRID0EZKBI" xlink:type="simple">MP</abbrev> and <abbrev xmlns:xlink="http://www.w3.org/1999/xlink" xlink:title="Maximum likelihood" id="ABBRID0E4KBI" xlink:type="simple">ML</abbrev> greater than 50% and BI greater than 0.95 are given at each node respectively. The samples used in this study are in bold.</p></caption><graphic xmlns:xlink="http://www.w3.org/1999/xlink" xlink:href="mycokeys-82-033-g002.jpg" position="float" orientation="portrait" xlink:type="simple" id="oo_574248.jpg"><uri content-type="original_file" xlink:type="simple">https://binary.pensoft.net/fig/574248</uri></graphic></fig><table-wrap id="T3" position="float" orientation="portrait"><label>Table 3.</label><caption><p>A morphological comparison of taxa in the <italic><tp:taxon-name><tp:taxon-name-part taxon-name-part-type="genus" reg="Tremella">Tremella</tp:taxon-name-part><tp:taxon-name-part taxon-name-part-type="species" reg="fibulifera">fibulifera</tp:taxon-name-part></tp:taxon-name></italic> complex.</p></caption><table id="TID0EEJDI" rules="all"><tbody><tr><th rowspan="1" colspan="1">Taxa</th><th rowspan="1" colspan="1">Basidia (µm)</th><th rowspan="1" colspan="1">Basidiospores (µm)</th><th rowspan="1" colspan="1">Conidia (µm)</th><th rowspan="1" colspan="1">Hyphidia</th><th rowspan="1" colspan="1">Distribution</th><th rowspan="1" colspan="1">Reference</th></tr><tr><td rowspan="1" colspan="1">
                      <italic><tp:taxon-name>
                          <tp:taxon-name-part taxon-name-part-type="genus" reg="Tremella">T.</tp:taxon-name-part>
                          <tp:taxon-name-part taxon-name-part-type="species" reg="fibulifera">fibulifera</tp:taxon-name-part>
                        </tp:taxon-name></italic>
                    </td><td rowspan="1" colspan="1">12.0–16.0</td><td rowspan="1" colspan="1">7.0–10.0</td><td rowspan="1" colspan="1">3.5</td><td rowspan="1" colspan="1">Unknown</td><td rowspan="1" colspan="1">Brazil</td><td rowspan="1" colspan="1">
                      <xref ref-type="bibr" rid="B30">Möller 1895</xref>
                    </td></tr><tr><td rowspan="1" colspan="1">
                      <italic><tp:taxon-name>
                          <tp:taxon-name-part taxon-name-part-type="genus" reg="Tremella">T.</tp:taxon-name-part>
                          <tp:taxon-name-part taxon-name-part-type="species" reg="fibulifera">fibulifera</tp:taxon-name-part>
                        </tp:taxon-name></italic>
                    </td><td rowspan="1" colspan="1">15.0–18.0 × 9.0–13.0</td><td rowspan="1" colspan="1">8.0–9.0 × 5.0–8.0</td><td rowspan="1" colspan="1">Not observed</td><td rowspan="1" colspan="1">Unknown</td><td rowspan="1" colspan="1">Brazil</td><td rowspan="1" colspan="1">
                      <xref ref-type="bibr" rid="B4">Bandoni and Oberwinkler 1983</xref>
                    </td></tr><tr><td rowspan="1" colspan="1"><italic><tp:taxon-name><tp:taxon-name-part taxon-name-part-type="genus" reg="Tremella">T.</tp:taxon-name-part><tp:taxon-name-part taxon-name-part-type="species" reg="fibulifera">fibulifera</tp:taxon-name-part></tp:taxon-name></italic> s.s.</td><td rowspan="1" colspan="1">13.0–18.0 × 9.0–16.0</td><td rowspan="1" colspan="1">7.0–10.0 × 6.0–7.0</td><td rowspan="1" colspan="1">2.0–3.0 × 1.0–2.5</td><td rowspan="1" colspan="1">Branched</td><td rowspan="1" colspan="1">Brazil</td><td rowspan="1" colspan="1">Present study</td></tr><tr><td rowspan="1" colspan="1">
                      <italic><tp:taxon-name>
                          <tp:taxon-name-part taxon-name-part-type="genus" reg="Tremella">T.</tp:taxon-name-part>
                          <tp:taxon-name-part taxon-name-part-type="species" reg="australe">australe</tp:taxon-name-part>
                        </tp:taxon-name></italic>
                    </td><td rowspan="1" colspan="1">14.0–19.0 × 13.0–17.0</td><td rowspan="1" colspan="1">8.0–10.0 × 6–8.0</td><td rowspan="1" colspan="1">Absent</td><td rowspan="1" colspan="1">Present</td><td rowspan="1" colspan="1">China</td><td rowspan="1" colspan="1">Present study</td></tr><tr><td rowspan="1" colspan="1">
                      <italic><tp:taxon-name>
                          <tp:taxon-name-part taxon-name-part-type="genus" reg="Tremella">T.</tp:taxon-name-part>
                          <tp:taxon-name-part taxon-name-part-type="species" reg="cheejenii">cheejenii</tp:taxon-name-part>
                        </tp:taxon-name></italic>
                    </td><td rowspan="1" colspan="1">12.0–17.0 × 13.0–18.0</td><td rowspan="1" colspan="1">5.0–10.0 × 4.5–8.0</td><td rowspan="1" colspan="1">2.2–4.0 × 1.8–3.0</td><td rowspan="1" colspan="1">Branched</td><td rowspan="1" colspan="1">China</td><td rowspan="1" colspan="1">
                      <xref ref-type="bibr" rid="B48">Zhao et al. 2019</xref>
                    </td></tr><tr><td rowspan="1" colspan="1">
                      <italic><tp:taxon-name>
                          <tp:taxon-name-part taxon-name-part-type="genus" reg="Tremella">T.</tp:taxon-name-part>
                          <tp:taxon-name-part taxon-name-part-type="species" reg="guangxiensis">guangxiensis</tp:taxon-name-part>
                        </tp:taxon-name></italic>
                    </td><td rowspan="1" colspan="1">14.0–17.0 × 14.0–16.0</td><td rowspan="1" colspan="1">8.0–9.5 × 6.0–7.5</td><td rowspan="1" colspan="1">2.0–3.2 × 1.8–3.0</td><td rowspan="1" colspan="1">Branched</td><td rowspan="1" colspan="1">China</td><td rowspan="1" colspan="1">Present study</td></tr><tr><td rowspan="1" colspan="1">
                      <italic><tp:taxon-name>
                          <tp:taxon-name-part taxon-name-part-type="genus" reg="Tremella">T.</tp:taxon-name-part>
                          <tp:taxon-name-part taxon-name-part-type="species" reg="latispora">latispora</tp:taxon-name-part>
                        </tp:taxon-name></italic>
                    </td><td rowspan="1" colspan="1">17.2–24.0 × 17.0–23.0</td><td rowspan="1" colspan="1">10.1–11.8 × 9.9–11.4</td><td rowspan="1" colspan="1">2.8–3.6 × 1.8–3.0</td><td rowspan="1" colspan="1">Present</td><td rowspan="1" colspan="1">China</td><td rowspan="1" colspan="1">Present study</td></tr><tr><td rowspan="1" colspan="1">
                      <italic><tp:taxon-name>
                          <tp:taxon-name-part taxon-name-part-type="genus" reg="Tremella">T.</tp:taxon-name-part>
                          <tp:taxon-name-part taxon-name-part-type="species" reg="lloydiae-candidae">lloydiae-candidae</tp:taxon-name-part>
                        </tp:taxon-name></italic>
                    </td><td rowspan="1" colspan="1">14.0–20.0 × 13.0–16.0</td><td rowspan="1" colspan="1">7.5–10</td><td rowspan="1" colspan="1">Absent</td><td rowspan="1" colspan="1">Unknown</td><td rowspan="1" colspan="1">Japan, Russia</td><td rowspan="1" colspan="1">
                      <xref ref-type="bibr" rid="B21">Malysheva et al. 2015</xref>
                    </td></tr><tr><td rowspan="1" colspan="1">
                      <italic><tp:taxon-name>
                          <tp:taxon-name-part taxon-name-part-type="genus" reg="Tremella">T.</tp:taxon-name-part>
                          <tp:taxon-name-part taxon-name-part-type="species" reg="olens">olens</tp:taxon-name-part>
                        </tp:taxon-name></italic>
                    </td><td rowspan="1" colspan="1">Unknown</td><td rowspan="1" colspan="1">12.7–14.5</td><td rowspan="1" colspan="1">Absent</td><td rowspan="1" colspan="1">Unknown</td><td rowspan="1" colspan="1">Australia</td><td rowspan="1" colspan="1">
                      <xref ref-type="bibr" rid="B11">Hooker 1860</xref>
                    </td></tr><tr><td rowspan="1" colspan="1">
                      <italic><tp:taxon-name>
                          <tp:taxon-name-part taxon-name-part-type="genus" reg="Tremella">T.</tp:taxon-name-part>
                          <tp:taxon-name-part taxon-name-part-type="species" reg="neofibulifera">neofibulifera</tp:taxon-name-part>
                        </tp:taxon-name></italic>
                    </td><td rowspan="1" colspan="1">13.2–15.5 × 9–10</td><td rowspan="1" colspan="1">5.5–8.5 × 4.5–5.5</td><td rowspan="1" colspan="1">Absent</td><td rowspan="1" colspan="1">Unknown</td><td rowspan="1" colspan="1">Japan</td><td rowspan="1" colspan="1">
                      <xref ref-type="bibr" rid="B15">Kobayasi 1939</xref>
                    </td></tr><tr><td rowspan="1" colspan="1"><italic><tp:taxon-name><tp:taxon-name-part taxon-name-part-type="genus" reg="Tremella">T.</tp:taxon-name-part></tp:taxon-name></italic> “<italic><tp:taxon-name><tp:taxon-name-part taxon-name-part-type="genus" reg="Tremella"/><tp:taxon-name-part taxon-name-part-type="species" reg="neofibulifera">neofibulifera</tp:taxon-name-part></tp:taxon-name></italic>”</td><td rowspan="1" colspan="1">14.0–16.0 × 13.0–17.0</td><td rowspan="1" colspan="1">8.0–10.0 × 6.0–8.0</td><td rowspan="1" colspan="1">Absent</td><td rowspan="1" colspan="1">Parallel</td><td rowspan="1" colspan="1">China, Russia</td><td rowspan="1" colspan="1">Present study</td></tr><tr><td rowspan="1" colspan="1">
                      <italic><tp:taxon-name>
                          <tp:taxon-name-part taxon-name-part-type="genus" reg="Tremella">T.</tp:taxon-name-part>
                          <tp:taxon-name-part taxon-name-part-type="species" reg="subfibulifera">subfibulifera</tp:taxon-name-part>
                        </tp:taxon-name></italic>
                    </td><td rowspan="1" colspan="1">14.4–20.3 × 12.8–16.3</td><td rowspan="1" colspan="1">5.4–9.8 × 4.2–6.0</td><td rowspan="1" colspan="1">2.0–3.0 × 0.5–1.0</td><td rowspan="1" colspan="1">Absent</td><td rowspan="1" colspan="1">Brazil</td><td rowspan="1" colspan="1">Present study</td></tr></tbody></table></table-wrap></tp:treatment-sec><ref-list><ref id="B30"><mixed-citation xmlns:xlink="http://www.w3.org/1999/xlink" xlink:type="simple"><person-group><name name-style="western"><surname>Möller</surname><given-names>A</given-names></name></person-group> (<year>1895</year>) <article-title>Protobasidiomyceten.</article-title><source>Botanische Mittheilungen aus den Tropen</source><volume>8</volume>: <fpage>1</fpage>–<lpage>180</lpage>.</mixed-citation></ref><ref id="B4"><mixed-citation xmlns:xlink="http://www.w3.org/1999/xlink" xlink:type="simple"><person-group><name name-style="western"><surname>Bandoni</surname><given-names>RJ</given-names></name><name name-style="western"><surname>Oberwinkler</surname><given-names>F</given-names></name></person-group> (<year>1983</year>) <article-title>On some species of <italic><tp:taxon-name><tp:taxon-name-part taxon-name-part-type="genus">Tremella</tp:taxon-name-part></tp:taxon-name></italic> described by Alfred Möller.</article-title><source>Mycologia</source><volume>75</volume>: <fpage>854</fpage>–<lpage>863</lpage>. <ext-link xlink:type="simple" ext-link-type="doi" xlink:href="10.1080/00275514.1983.12023760">https://doi.org/10.1080/00275514.1983.12023760</ext-link></mixed-citation></ref><ref id="B48"><mixed-citation xmlns:xlink="http://www.w3.org/1999/xlink" xlink:type="simple"><person-group><name name-style="western"><surname>Zhao</surname><given-names>Y</given-names></name><name name-style="western"><surname>Liu</surname><given-names>XZ</given-names></name><name name-style="western"><surname>Bai</surname><given-names>FY</given-names></name></person-group> (<year>2019</year>) <article-title>Four new species of <italic><tp:taxon-name><tp:taxon-name-part taxon-name-part-type="genus">Tremella</tp:taxon-name-part></tp:taxon-name></italic> (<tp:taxon-name><tp:taxon-name-part taxon-name-part-type="order">Tremellales</tp:taxon-name-part></tp:taxon-name>, <tp:taxon-name><tp:taxon-name-part taxon-name-part-type="phylum">Basidiomycota</tp:taxon-name-part></tp:taxon-name>) based on morphology and DNA sequence data.</article-title><source>Mycokeys</source><volume>47</volume>: <fpage>75</fpage>–<lpage>95</lpage>. <ext-link xlink:type="simple" ext-link-type="doi" xlink:href="10.3897/mycokeys.47.29180">https://doi.org/10.3897/mycokeys.47.29180</ext-link></mixed-citation></ref><ref id="B21"><mixed-citation xmlns:xlink="http://www.w3.org/1999/xlink" xlink:type="simple"><person-group><name name-style="western"><surname>Malysheva</surname><given-names>VF</given-names></name><name name-style="western"><surname>Malysheva</surname><given-names>EF</given-names></name><name name-style="western"><surname>Bulakh</surname><given-names>EM</given-names></name></person-group> (<year>2015</year>) <article-title>The genus <italic><tp:taxon-name><tp:taxon-name-part taxon-name-part-type="genus">Tremella</tp:taxon-name-part></tp:taxon-name></italic> (<tp:taxon-name><tp:taxon-name-part taxon-name-part-type="order">Tremellales</tp:taxon-name-part></tp:taxon-name>, <tp:taxon-name><tp:taxon-name-part taxon-name-part-type="phylum">Basidiomycota</tp:taxon-name-part></tp:taxon-name>) in Russia with description of two new species and proposal of one nomenclatural combination.</article-title><source>Phytotaxa</source><volume>238</volume>: <fpage>40</fpage>–<lpage>70</lpage>. <ext-link xlink:type="simple" ext-link-type="doi" xlink:href="10.11646/phytotaxa.238.1.2">https://doi.org/10.11646/phytotaxa.238.1.2</ext-link></mixed-citation></ref><ref id="B11"><mixed-citation xmlns:xlink="http://www.w3.org/1999/xlink" xlink:type="simple"><person-group><name name-style="western"><surname>Hooker</surname><given-names>JD</given-names></name></person-group> (<year>1860</year>) <article-title>Botany of the Antarctic Voyage.</article-title><source>III Flora Tasmaniae</source><volume>2</volume>: <fpage>1</fpage>–<lpage>422</lpage>.</mixed-citation></ref><ref id="B15"><mixed-citation xmlns:xlink="http://www.w3.org/1999/xlink" xlink:type="simple"><person-group><name name-style="western"><surname>Kobayasi</surname><given-names>Y</given-names></name></person-group> (<year>1939</year>) <article-title>On the genus <italic><tp:taxon-name><tp:taxon-name-part taxon-name-part-type="genus">Tremella</tp:taxon-name-part></tp:taxon-name></italic> and its allies from Japan.</article-title><source>Science Report of the Tokyo Bunrika Diagaku</source><volume>4</volume>: <fpage>1</fpage>–<lpage>26</lpage>.</mixed-citation></ref></ref-list></tp:taxon-treatment>
