# Supplementary material for: Four new species in the Tremellafibulifera complex (Tremellales, Basidiomycota)
Source: MycoKeys. 2021 Aug 4;82:33–56. doi: 10.3897/mycokeys.82.63241 (PMC8357700; doi:10.3897/mycokeys.82.63241)
Supplement: XML Treatment for Tremella subfibulifera [file mycokeys.82.63241-treatment6.xml]

<!DOCTYPE tp:taxon-treatment
  PUBLIC "-//TaxonX//DTD Taxonomic Treatment Publishing DTD v0 20100105//EN" "tax-treatment-NSO.dtd">
<tp:taxon-treatment xmlns:tp="http://www.plazi.org/taxpub"><tp:treatment-meta><kwd-group><label>Taxon classification</label><kwd><named-content xmlns:xlink="http://www.w3.org/1999/xlink" content-type="kingdom">Fungi</named-content></kwd><kwd><named-content xmlns:xlink="http://www.w3.org/1999/xlink" content-type="order">Tremellales</named-content></kwd><kwd><named-content xmlns:xlink="http://www.w3.org/1999/xlink" content-type="family">Tremellaceae</named-content></kwd></kwd-group><mixed-citation publication-type="journal"><person-group><name><surname>Fan</surname><given-names>Long-Fei</given-names></name><name><surname>Alvarenga</surname><given-names>Renato Lúcio Mendes</given-names></name><name><surname>Gibertoni</surname><given-names>Tatiana Baptista</given-names></name><name><surname>Wu</surname><given-names>Fang</given-names></name><name><surname>Dai</surname><given-names>Yu-Cheng</given-names></name></person-group><article-title>Four new species in the <italic><tp:taxon-name><tp:taxon-name-part taxon-name-part-type="genus" reg="Tremella">Tremella</tp:taxon-name-part><tp:taxon-name-part taxon-name-part-type="species" reg="fibulifera">fibulifera</tp:taxon-name-part></tp:taxon-name></italic> complex (<tp:taxon-name><tp:taxon-name-part taxon-name-part-type="order">Tremellales</tp:taxon-name-part></tp:taxon-name>, <tp:taxon-name><tp:taxon-name-part taxon-name-part-type="phylum">Basidiomycota</tp:taxon-name-part></tp:taxon-name>)</article-title><source>MycoKeys</source><day>04</day><month>8</month><year>2021</year><volume>82</volume><fpage>33</fpage><lpage>56</lpage><pub-id pub-id-type="doi">10.3897/mycokeys.82.63241</pub-id></mixed-citation></tp:treatment-meta><tp:nomenclature><tp:taxon-name>
              <object-id xmlns:xlink="http://www.w3.org/1999/xlink" content-type="arpha" xlink:type="simple">6385C3CD-A50F-5D7A-9406-A5A84F19EF9B</object-id>
              <tp:taxon-name-part taxon-name-part-type="genus" reg="Tremella">Tremella</tp:taxon-name-part>
              <tp:taxon-name-part taxon-name-part-type="species" reg="subfibulifera">subfibulifera</tp:taxon-name-part>
              <object-id xmlns:xlink="http://www.w3.org/1999/xlink" content-type="mycobank" xlink:type="simple">839829</object-id>
            </tp:taxon-name><tp:taxon-authority>Alvarenga, F. Wu, L.F. Fan &amp; Y.C. Dai</tp:taxon-authority><tp:taxon-status xmlns:xlink="http://www.w3.org/1999/xlink" xlink:type="simple">sp. nov.</tp:taxon-status><xref ref-type="fig" rid="F3">Figs 3F</xref><xref ref-type="fig" rid="F9">, 9</xref></tp:nomenclature><tp:treatment-sec sec-type="Holotype" id="SECID0ERGDI"><title>Holotype.</title><p>Brazil. Pernambuco, Recife, Jardim Botânico do Recife, on angiosperm wood, 17 June 2016, R. L. M. Alvarenga 334 (<named-content xmlns:xlink="http://www.w3.org/1999/xlink" content-type="dwc:institutional_code" xlink:type="simple">URM</named-content>).</p></tp:treatment-sec><tp:treatment-sec sec-type="etymology" id="SECID0E3GDI"><title>Etymology.</title><p>Refers to the species being similar to <italic><tp:taxon-name><tp:taxon-name-part taxon-name-part-type="genus" reg="Tremella">Tremella</tp:taxon-name-part><tp:taxon-name-part taxon-name-part-type="species" reg="fibulifera">fibulifera</tp:taxon-name-part></tp:taxon-name></italic>.</p></tp:treatment-sec><tp:treatment-sec sec-type="Basidioma" id="SECID0ENHDI"><title>Basidioma.</title><p>Sessile, when fresh gelatinous, pale white, foliose to irregularly cerebriform, with undulate lobes, up to 3.0 cm long, 2.0 cm broad and 1.0 cm high from base, becoming firmly gelatinous and pale yellowish when dry, broadly attached to substratum.</p></tp:treatment-sec><tp:treatment-sec sec-type="Internal features" id="SECID0ESHDI"><title>Internal features.</title><p>Hyphae hyaline, smooth, slightly thick-walled, 2.0–4.0 μm in diameter, branched, interwoven, with abundant clamp connections, clamp complexes and anastomoses; hyphidia, swollen cells, vesicles and haustoria absent; mature basidia thin-walled, subglobose to broadly ellipsoid, with a basal clamp connection, (14.0–)14.4–20.3(–21.0) × (9.0–)12.8–16.3(–17.8) μm, L = 17.63 µm, W = 15.05 µm, Q = 1.17 (n = 30/1), sometimes their width greater than length, usually longitudinally or obliquely septate, 2–4-celled, with obvious oil drops; mature sterigmata often collapsed, juvenile sterigmata up to 15.0 µm long, 2.0–4.0 µm in diameter, slightly protuberant at apex; probasidia thin-walled, clavate to ellipsoid, guttulate, proliferating from terminal hyphae; basidiospores hyaline, thin-walled, ellipsoid apiculate, with oil drops, (5.0–)5.4–9.8(–10.0) × (4.0–)4.2–6.0(–6.4) μm, L = 8.0 µm, W = 5.3 µm, Q = 1.50 (n = 30/1); conidia massively present, originating from umbelliform conidiophores, hyaline, thin-walled, variously shaped, ellipsoid, fusiform to cylindrical, 2.0–3.0 × 0.5–1.0 μm.</p><fig id="F9" position="float" orientation="portrait"><object-id xmlns:xlink="http://www.w3.org/1999/xlink" content-type="doi" xlink:type="simple">10.3897/mycokeys.82.63241.figure9</object-id><object-id xmlns:xlink="http://www.w3.org/1999/xlink" content-type="arpha" xlink:type="simple">985C1838-1835-5F37-8FE9-FD6C9482C3F9</object-id><label>Figure 9.</label><caption><p>Microscopic structures of <italic><tp:taxon-name><tp:taxon-name-part taxon-name-part-type="genus" reg="Tremella">Tremella</tp:taxon-name-part><tp:taxon-name-part taxon-name-part-type="species" reg="subfibulifera">subfibulifera</tp:taxon-name-part></tp:taxon-name></italic> (Alvarenga 334) <bold>A</bold> basidiospores and secondary spores <bold>B</bold> germination tubes of basidiospores <bold>C</bold> conidia and conidiophores <bold>D–F</bold> basidia and probasidia <bold>G</bold> hyphae with clamp connections and clamp complexes <bold>H</bold> a section of hymenium. Scale bars: 10 μm (<bold>A–H</bold>).</p></caption><graphic xmlns:xlink="http://www.w3.org/1999/xlink" xlink:href="mycokeys-82-033-g009.jpg" position="float" orientation="portrait" xlink:type="simple" id="oo_574255.jpg"><uri content-type="original_file" xlink:type="simple">https://binary.pensoft.net/fig/574255</uri></graphic></fig></tp:treatment-sec><tp:treatment-sec sec-type="notes" id="SECID0E4IDI"><title>Notes.</title><p><italic><tp:taxon-name><tp:taxon-name-part taxon-name-part-type="genus" reg="Tremella">Tremella</tp:taxon-name-part><tp:taxon-name-part taxon-name-part-type="species" reg="subfibulifera">subfibulifera</tp:taxon-name-part></tp:taxon-name></italic> nested in the clade of the <italic><tp:taxon-name><tp:taxon-name-part taxon-name-part-type="genus" reg="Tremella">T.</tp:taxon-name-part><tp:taxon-name-part taxon-name-part-type="species" reg="fibulifera">fibulifera</tp:taxon-name-part></tp:taxon-name></italic> complex, and formed an independent lineage. It resembles <italic><tp:taxon-name><tp:taxon-name-part taxon-name-part-type="genus" reg="Tremella">T.</tp:taxon-name-part><tp:taxon-name-part taxon-name-part-type="species" reg="fibulifera">fibulifera</tp:taxon-name-part></tp:taxon-name></italic> s.s., but <italic><tp:taxon-name><tp:taxon-name-part taxon-name-part-type="genus" reg="Tremella">T.</tp:taxon-name-part><tp:taxon-name-part taxon-name-part-type="species" reg="fibulifera">fibulifera</tp:taxon-name-part></tp:taxon-name></italic> s.s. has larger basidiospores (7.0–10.0 × 6.0–7.0 μm vs. 5.4–9.8 × 4.2–6.0 μm) and the presence of branched hyphidia (Table <xref ref-type="table" rid="T3">3</xref>). In addition, <italic><tp:taxon-name><tp:taxon-name-part taxon-name-part-type="genus" reg="Tremella">T.</tp:taxon-name-part><tp:taxon-name-part taxon-name-part-type="species" reg="subfibulifera">subfibulifera</tp:taxon-name-part></tp:taxon-name></italic> are different from <italic><tp:taxon-name><tp:taxon-name-part taxon-name-part-type="genus" reg="Tremella">T.</tp:taxon-name-part><tp:taxon-name-part taxon-name-part-type="species" reg="australe">australe</tp:taxon-name-part></tp:taxon-name></italic> and <italic><tp:taxon-name><tp:taxon-name-part taxon-name-part-type="genus" reg="Tremella">T.</tp:taxon-name-part><tp:taxon-name-part taxon-name-part-type="species" reg="fibulifera">fibulifera</tp:taxon-name-part></tp:taxon-name></italic> s.s. by 6.19% and 7.85% sequence differences in the <abbrev xmlns:xlink="http://www.w3.org/1999/xlink" xlink:title="internal transcribed spacer" id="ABBRID0EULDI" xlink:type="simple">ITS</abbrev> sequences and 2.23% and 2.10% in the partial <abbrev xmlns:xlink="http://www.w3.org/1999/xlink" xlink:title="partial nuclear large subunit rDNA" id="ABBRID0EYLDI" xlink:type="simple">nLSU</abbrev> sequences respectively.</p></tp:treatment-sec><tp:treatment-sec><!--Section generated to contain objects referenced in tp:taxon-treatment.--><fig id="F3" position="float" orientation="portrait"><object-id xmlns:xlink="http://www.w3.org/1999/xlink" content-type="doi" xlink:type="simple">10.3897/mycokeys.82.63241.figure3</object-id><object-id xmlns:xlink="http://www.w3.org/1999/xlink" content-type="arpha" xlink:type="simple">E0A1FEB9-2EF3-5796-BCB1-757C2D7BC6F4</object-id><label>Figure 3.</label><caption><p>Basidioma <bold>A</bold><italic><tp:taxon-name><tp:taxon-name-part taxon-name-part-type="genus" reg="Tremella">Tremella</tp:taxon-name-part><tp:taxon-name-part taxon-name-part-type="species" reg="fibulifera">fibulifera</tp:taxon-name-part></tp:taxon-name></italic> (Alvarenga 471) <bold>B</bold><italic><tp:taxon-name><tp:taxon-name-part taxon-name-part-type="genus" reg="Tremella">T.</tp:taxon-name-part><tp:taxon-name-part taxon-name-part-type="species" reg="australe">australe</tp:taxon-name-part></tp:taxon-name></italic> (Wu 154) <bold>C</bold><italic><tp:taxon-name><tp:taxon-name-part taxon-name-part-type="genus" reg="Tremella">T.</tp:taxon-name-part><tp:taxon-name-part taxon-name-part-type="species" reg="guangxiensis">guangxiensis</tp:taxon-name-part></tp:taxon-name></italic> (Wu 3) <bold>D</bold><italic><tp:taxon-name><tp:taxon-name-part taxon-name-part-type="genus" reg="Tremella">T.</tp:taxon-name-part><tp:taxon-name-part taxon-name-part-type="species" reg="latispora">latispora</tp:taxon-name-part></tp:taxon-name></italic> (Dai 17568) <bold>E</bold><italic><tp:taxon-name><tp:taxon-name-part taxon-name-part-type="genus" reg="Tremella">T.</tp:taxon-name-part></tp:taxon-name></italic> “<italic><tp:taxon-name><tp:taxon-name-part taxon-name-part-type="genus" reg="Tremella"/><tp:taxon-name-part taxon-name-part-type="species" reg="neofibulifera">neofibulifera</tp:taxon-name-part></tp:taxon-name></italic>” (Wu 244) <bold>F</bold><italic><tp:taxon-name><tp:taxon-name-part taxon-name-part-type="genus" reg="Tremella">T.</tp:taxon-name-part><tp:taxon-name-part taxon-name-part-type="species" reg="subfibulifera">subfibulifera</tp:taxon-name-part></tp:taxon-name></italic> (Alvarenga 334). Scale bars: 1 cm (<bold>A–F</bold>).</p></caption><graphic xmlns:xlink="http://www.w3.org/1999/xlink" xlink:href="mycokeys-82-033-g003.jpg" position="float" orientation="portrait" xlink:type="simple" id="oo_574249.jpg"><uri content-type="original_file" xlink:type="simple">https://binary.pensoft.net/fig/574249</uri></graphic></fig><table-wrap id="T3" position="float" orientation="portrait"><label>Table 3.</label><caption><p>A morphological comparison of taxa in the <italic><tp:taxon-name><tp:taxon-name-part taxon-name-part-type="genus" reg="Tremella">Tremella</tp:taxon-name-part><tp:taxon-name-part taxon-name-part-type="species" reg="fibulifera">fibulifera</tp:taxon-name-part></tp:taxon-name></italic> complex.</p></caption><table id="TID0EEJDI" rules="all"><tbody><tr><th rowspan="1" colspan="1">Taxa</th><th rowspan="1" colspan="1">Basidia (µm)</th><th rowspan="1" colspan="1">Basidiospores (µm)</th><th rowspan="1" colspan="1">Conidia (µm)</th><th rowspan="1" colspan="1">Hyphidia</th><th rowspan="1" colspan="1">Distribution</th><th rowspan="1" colspan="1">Reference</th></tr><tr><td rowspan="1" colspan="1">
                      <italic><tp:taxon-name>
                          <tp:taxon-name-part taxon-name-part-type="genus" reg="Tremella">T.</tp:taxon-name-part>
                          <tp:taxon-name-part taxon-name-part-type="species" reg="fibulifera">fibulifera</tp:taxon-name-part>
                        </tp:taxon-name></italic>
                    </td><td rowspan="1" colspan="1">12.0–16.0</td><td rowspan="1" colspan="1">7.0–10.0</td><td rowspan="1" colspan="1">3.5</td><td rowspan="1" colspan="1">Unknown</td><td rowspan="1" colspan="1">Brazil</td><td rowspan="1" colspan="1">
                      <xref ref-type="bibr" rid="B30">Möller 1895</xref>
                    </td></tr><tr><td rowspan="1" colspan="1">
                      <italic><tp:taxon-name>
                          <tp:taxon-name-part taxon-name-part-type="genus" reg="Tremella">T.</tp:taxon-name-part>
                          <tp:taxon-name-part taxon-name-part-type="species" reg="fibulifera">fibulifera</tp:taxon-name-part>
                        </tp:taxon-name></italic>
                    </td><td rowspan="1" colspan="1">15.0–18.0 × 9.0–13.0</td><td rowspan="1" colspan="1">8.0–9.0 × 5.0–8.0</td><td rowspan="1" colspan="1">Not observed</td><td rowspan="1" colspan="1">Unknown</td><td rowspan="1" colspan="1">Brazil</td><td rowspan="1" colspan="1">
                      <xref ref-type="bibr" rid="B4">Bandoni and Oberwinkler 1983</xref>
                    </td></tr><tr><td rowspan="1" colspan="1"><italic><tp:taxon-name><tp:taxon-name-part taxon-name-part-type="genus" reg="Tremella">T.</tp:taxon-name-part><tp:taxon-name-part taxon-name-part-type="species" reg="fibulifera">fibulifera</tp:taxon-name-part></tp:taxon-name></italic> s.s.</td><td rowspan="1" colspan="1">13.0–18.0 × 9.0–16.0</td><td rowspan="1" colspan="1">7.0–10.0 × 6.0–7.0</td><td rowspan="1" colspan="1">2.0–3.0 × 1.0–2.5</td><td rowspan="1" colspan="1">Branched</td><td rowspan="1" colspan="1">Brazil</td><td rowspan="1" colspan="1">Present study</td></tr><tr><td rowspan="1" colspan="1">
                      <italic><tp:taxon-name>
                          <tp:taxon-name-part taxon-name-part-type="genus" reg="Tremella">T.</tp:taxon-name-part>
                          <tp:taxon-name-part taxon-name-part-type="species" reg="australe">australe</tp:taxon-name-part>
                        </tp:taxon-name></italic>
                    </td><td rowspan="1" colspan="1">14.0–19.0 × 13.0–17.0</td><td rowspan="1" colspan="1">8.0–10.0 × 6–8.0</td><td rowspan="1" colspan="1">Absent</td><td rowspan="1" colspan="1">Present</td><td rowspan="1" colspan="1">China</td><td rowspan="1" colspan="1">Present study</td></tr><tr><td rowspan="1" colspan="1">
                      <italic><tp:taxon-name>
                          <tp:taxon-name-part taxon-name-part-type="genus" reg="Tremella">T.</tp:taxon-name-part>
                          <tp:taxon-name-part taxon-name-part-type="species" reg="cheejenii">cheejenii</tp:taxon-name-part>
                        </tp:taxon-name></italic>
                    </td><td rowspan="1" colspan="1">12.0–17.0 × 13.0–18.0</td><td rowspan="1" colspan="1">5.0–10.0 × 4.5–8.0</td><td rowspan="1" colspan="1">2.2–4.0 × 1.8–3.0</td><td rowspan="1" colspan="1">Branched</td><td rowspan="1" colspan="1">China</td><td rowspan="1" colspan="1">
                      <xref ref-type="bibr" rid="B48">Zhao et al. 2019</xref>
                    </td></tr><tr><td rowspan="1" colspan="1">
                      <italic><tp:taxon-name>
                          <tp:taxon-name-part taxon-name-part-type="genus" reg="Tremella">T.</tp:taxon-name-part>
                          <tp:taxon-name-part taxon-name-part-type="species" reg="guangxiensis">guangxiensis</tp:taxon-name-part>
                        </tp:taxon-name></italic>
                    </td><td rowspan="1" colspan="1">14.0–17.0 × 14.0–16.0</td><td rowspan="1" colspan="1">8.0–9.5 × 6.0–7.5</td><td rowspan="1" colspan="1">2.0–3.2 × 1.8–3.0</td><td rowspan="1" colspan="1">Branched</td><td rowspan="1" colspan="1">China</td><td rowspan="1" colspan="1">Present study</td></tr><tr><td rowspan="1" colspan="1">
                      <italic><tp:taxon-name>
                          <tp:taxon-name-part taxon-name-part-type="genus" reg="Tremella">T.</tp:taxon-name-part>
                          <tp:taxon-name-part taxon-name-part-type="species" reg="latispora">latispora</tp:taxon-name-part>
                        </tp:taxon-name></italic>
                    </td><td rowspan="1" colspan="1">17.2–24.0 × 17.0–23.0</td><td rowspan="1" colspan="1">10.1–11.8 × 9.9–11.4</td><td rowspan="1" colspan="1">2.8–3.6 × 1.8–3.0</td><td rowspan="1" colspan="1">Present</td><td rowspan="1" colspan="1">China</td><td rowspan="1" colspan="1">Present study</td></tr><tr><td rowspan="1" colspan="1">
                      <italic><tp:taxon-name>
                          <tp:taxon-name-part taxon-name-part-type="genus" reg="Tremella">T.</tp:taxon-name-part>
                          <tp:taxon-name-part taxon-name-part-type="species" reg="lloydiae-candidae">lloydiae-candidae</tp:taxon-name-part>
                        </tp:taxon-name></italic>
                    </td><td rowspan="1" colspan="1">14.0–20.0 × 13.0–16.0</td><td rowspan="1" colspan="1">7.5–10</td><td rowspan="1" colspan="1">Absent</td><td rowspan="1" colspan="1">Unknown</td><td rowspan="1" colspan="1">Japan, Russia</td><td rowspan="1" colspan="1">
                      <xref ref-type="bibr" rid="B21">Malysheva et al. 2015</xref>
                    </td></tr><tr><td rowspan="1" colspan="1">
                      <italic><tp:taxon-name>
                          <tp:taxon-name-part taxon-name-part-type="genus" reg="Tremella">T.</tp:taxon-name-part>
                          <tp:taxon-name-part taxon-name-part-type="species" reg="olens">olens</tp:taxon-name-part>
                        </tp:taxon-name></italic>
                    </td><td rowspan="1" colspan="1">Unknown</td><td rowspan="1" colspan="1">12.7–14.5</td><td rowspan="1" colspan="1">Absent</td><td rowspan="1" colspan="1">Unknown</td><td rowspan="1" colspan="1">Australia</td><td rowspan="1" colspan="1">
                      <xref ref-type="bibr" rid="B11">Hooker 1860</xref>
                    </td></tr><tr><td rowspan="1" colspan="1">
                      <italic><tp:taxon-name>
                          <tp:taxon-name-part taxon-name-part-type="genus" reg="Tremella">T.</tp:taxon-name-part>
                          <tp:taxon-name-part taxon-name-part-type="species" reg="neofibulifera">neofibulifera</tp:taxon-name-part>
                        </tp:taxon-name></italic>
                    </td><td rowspan="1" colspan="1">13.2–15.5 × 9–10</td><td rowspan="1" colspan="1">5.5–8.5 × 4.5–5.5</td><td rowspan="1" colspan="1">Absent</td><td rowspan="1" colspan="1">Unknown</td><td rowspan="1" colspan="1">Japan</td><td rowspan="1" colspan="1">
                      <xref ref-type="bibr" rid="B15">Kobayasi 1939</xref>
                    </td></tr><tr><td rowspan="1" colspan="1"><italic><tp:taxon-name><tp:taxon-name-part taxon-name-part-type="genus" reg="Tremella">T.</tp:taxon-name-part></tp:taxon-name></italic> “<italic><tp:taxon-name><tp:taxon-name-part taxon-name-part-type="genus" reg="Tremella"/><tp:taxon-name-part taxon-name-part-type="species" reg="neofibulifera">neofibulifera</tp:taxon-name-part></tp:taxon-name></italic>”</td><td rowspan="1" colspan="1">14.0–16.0 × 13.0–17.0</td><td rowspan="1" colspan="1">8.0–10.0 × 6.0–8.0</td><td rowspan="1" colspan="1">Absent</td><td rowspan="1" colspan="1">Parallel</td><td rowspan="1" colspan="1">China, Russia</td><td rowspan="1" colspan="1">Present study</td></tr><tr><td rowspan="1" colspan="1">
                      <italic><tp:taxon-name>
                          <tp:taxon-name-part taxon-name-part-type="genus" reg="Tremella">T.</tp:taxon-name-part>
                          <tp:taxon-name-part taxon-name-part-type="species" reg="subfibulifera">subfibulifera</tp:taxon-name-part>
                        </tp:taxon-name></italic>
                    </td><td rowspan="1" colspan="1">14.4–20.3 × 12.8–16.3</td><td rowspan="1" colspan="1">5.4–9.8 × 4.2–6.0</td><td rowspan="1" colspan="1">2.0–3.0 × 0.5–1.0</td><td rowspan="1" colspan="1">Absent</td><td rowspan="1" colspan="1">Brazil</td><td rowspan="1" colspan="1">Present study</td></tr></tbody></table></table-wrap></tp:treatment-sec><ref-list><ref id="B30"><mixed-citation xmlns:xlink="http://www.w3.org/1999/xlink" xlink:type="simple"><person-group><name name-style="western"><surname>Möller</surname><given-names>A</given-names></name></person-group> (<year>1895</year>) <article-title>Protobasidiomyceten.</article-title><source>Botanische Mittheilungen aus den Tropen</source><volume>8</volume>: <fpage>1</fpage>–<lpage>180</lpage>.</mixed-citation></ref><ref id="B4"><mixed-citation xmlns:xlink="http://www.w3.org/1999/xlink" xlink:type="simple"><person-group><name name-style="western"><surname>Bandoni</surname><given-names>RJ</given-names></name><name name-style="western"><surname>Oberwinkler</surname><given-names>F</given-names></name></person-group> (<year>1983</year>) <article-title>On some species of <italic><tp:taxon-name><tp:taxon-name-part taxon-name-part-type="genus">Tremella</tp:taxon-name-part></tp:taxon-name></italic> described by Alfred Möller.</article-title><source>Mycologia</source><volume>75</volume>: <fpage>854</fpage>–<lpage>863</lpage>. <ext-link xlink:type="simple" ext-link-type="doi" xlink:href="10.1080/00275514.1983.12023760">https://doi.org/10.1080/00275514.1983.12023760</ext-link></mixed-citation></ref><ref id="B48"><mixed-citation xmlns:xlink="http://www.w3.org/1999/xlink" xlink:type="simple"><person-group><name name-style="western"><surname>Zhao</surname><given-names>Y</given-names></name><name name-style="western"><surname>Liu</surname><given-names>XZ</given-names></name><name name-style="western"><surname>Bai</surname><given-names>FY</given-names></name></person-group> (<year>2019</year>) <article-title>Four new species of <italic><tp:taxon-name><tp:taxon-name-part taxon-name-part-type="genus">Tremella</tp:taxon-name-part></tp:taxon-name></italic> (<tp:taxon-name><tp:taxon-name-part taxon-name-part-type="order">Tremellales</tp:taxon-name-part></tp:taxon-name>, <tp:taxon-name><tp:taxon-name-part taxon-name-part-type="phylum">Basidiomycota</tp:taxon-name-part></tp:taxon-name>) based on morphology and DNA sequence data.</article-title><source>Mycokeys</source><volume>47</volume>: <fpage>75</fpage>–<lpage>95</lpage>. <ext-link xlink:type="simple" ext-link-type="doi" xlink:href="10.3897/mycokeys.47.29180">https://doi.org/10.3897/mycokeys.47.29180</ext-link></mixed-citation></ref><ref id="B21"><mixed-citation xmlns:xlink="http://www.w3.org/1999/xlink" xlink:type="simple"><person-group><name name-style="western"><surname>Malysheva</surname><given-names>VF</given-names></name><name name-style="western"><surname>Malysheva</surname><given-names>EF</given-names></name><name name-style="western"><surname>Bulakh</surname><given-names>EM</given-names></name></person-group> (<year>2015</year>) <article-title>The genus <italic><tp:taxon-name><tp:taxon-name-part taxon-name-part-type="genus">Tremella</tp:taxon-name-part></tp:taxon-name></italic> (<tp:taxon-name><tp:taxon-name-part taxon-name-part-type="order">Tremellales</tp:taxon-name-part></tp:taxon-name>, <tp:taxon-name><tp:taxon-name-part taxon-name-part-type="phylum">Basidiomycota</tp:taxon-name-part></tp:taxon-name>) in Russia with description of two new species and proposal of one nomenclatural combination.</article-title><source>Phytotaxa</source><volume>238</volume>: <fpage>40</fpage>–<lpage>70</lpage>. <ext-link xlink:type="simple" ext-link-type="doi" xlink:href="10.11646/phytotaxa.238.1.2">https://doi.org/10.11646/phytotaxa.238.1.2</ext-link></mixed-citation></ref><ref id="B11"><mixed-citation xmlns:xlink="http://www.w3.org/1999/xlink" xlink:type="simple"><person-group><name name-style="western"><surname>Hooker</surname><given-names>JD</given-names></name></person-group> (<year>1860</year>) <article-title>Botany of the Antarctic Voyage.</article-title><source>III Flora Tasmaniae</source><volume>2</volume>: <fpage>1</fpage>–<lpage>422</lpage>.</mixed-citation></ref><ref id="B15"><mixed-citation xmlns:xlink="http://www.w3.org/1999/xlink" xlink:type="simple"><person-group><name name-style="western"><surname>Kobayasi</surname><given-names>Y</given-names></name></person-group> (<year>1939</year>) <article-title>On the genus <italic><tp:taxon-name><tp:taxon-name-part taxon-name-part-type="genus">Tremella</tp:taxon-name-part></tp:taxon-name></italic> and its allies from Japan.</article-title><source>Science Report of the Tokyo Bunrika Diagaku</source><volume>4</volume>: <fpage>1</fpage>–<lpage>26</lpage>.</mixed-citation></ref></ref-list></tp:taxon-treatment>
